# Supplementary material for: Piecewise Structural Equation Model (SEM) Disentangles the Environmental Conditions Favoring Diatom Diazotroph Associations (DDAs) in the Western Tropical North Atlantic (WTNA)
Source: Front Microbiol. 2017 May 9;8:810. doi: 10.3389/fmicb.2017.00810 (PMC5423296; doi:10.3389/fmicb.2017.00810)
Supplement: Supplementary file 1 [file Table_1.xls]

## Sheet: SupplTable1
Supplementary Table 1. Summmary of nifH copy abundance for het-1 and het-2. Temperature and salinity are also provided for each depth of collection during 2010 and 2011. The following applies: dnq, detected not quantifiable; nd, not detected
Station	Depth	Temperature	Salinity	het-1	het-2
	(m)	(ºC)	(PSU)	(nifH L1)	(nifH L-1)
2010
1
	4	28.9	31.9	1.17 x 103	1.31 x 108
	10	28.9	31.9	1.01 x 103	9.73 x 107
	30	28.8	35.3	8.72 x 104	8.87 x 108
	41	28.8	35.5	1.47 x 104	4.87 x 107
	63	27.4	36	4.57 x 102	1.18 x 106
	151	20.4	36.7	2.50 x 103	2.22 x 105
2
	4	28.8	32	3.05 x 102	7.44 x 105
	11	28.8	32	1.12 x 103	1.79 x 106
	21	28.7	32.8	1.34 x 103	7.61 x 105
	30	28.3	35.8	1.97 x 103	1.84 x 106
	49	28.2	35.9	4.60 x 102	1.54 x 104
4	4	29	22.5	nd	nd
	21	28.9	35.8	nd	5.25 x 102
	41	28.6	36.1	nd	4.82 x 102
	73	26.3	36.3	nd	nd
	101	25.1	36.5	nd	dnq
5	4	28.7	35.2	4.32 x 103	1.03 x 107
	11	28.7	35.2	6.07 x 102	6.12 x 105
	21	28.7	35.3	2.98 x 103	3.30 x 106
	50	28.6	35.8	2.27 x 103	8.39 x 106
	69	28	36.1	3.85 x 103	4.84 x 106
	102	27.1	36.3	1.21 x 102	7.67 x 104
6	4	28.6	35.6	dnq	3.99 x 102
	11	28.6	35.6	dnq	dnq
	21	28.6	35.6	4.61 x 102	dnq
	53	28.6	35.8	dnq	dnq
	102	26.6	36.2	nd	nd
7	5	28.1	35.9	3.36 x 103	1.23 x 104
	11	28.1	35.9	1.46 x 103	3.17 x 103
	26	28.2	36	8.39 x 102	4.06 x 103
	51	28.2	36.1	1.93 x 103	1.48 x 103
	78	26.4	36.2	2.67 x 102	7.56 x 102
	102	21.3	36.4	1.37 x 102	0
9	4	29.4	33.2	dnq	1.27 x 104
	11	29.4	33.2	nd	9.46 x 103
	16	29.4	33.9	nd	3.93 x 103
	31	29.1	36	nd	nd
	42	29	36	nd	4.04 x 102
	103	24.8	36.4	nd	nd
10 day 1	4	29.4	22	nd	nd
	5	29.4	22.5	nd	nd
	11	28.2	36.2	nd	dnq
	19	26.7	36.2	nd	nd
	35	25.9	36.2	nd	nd
	53	24.9	36.3	nd	nd
10 day 2	6	29.2	22.1	nd	nd
	11	28.2	36.1	nd	nd
	21	26.6	36.2	nd	nd
	36	25.8	36.3	nd	nd
	49	24.9	36.3	nd	nd
16	4	29.2	22.5	nd	dnq
	8	29.5	31.9	nd	2.45 x 103
	15	29.3	35.5	nd	1.62 x 103
	33	29	36.1	nd	dnq
	60	28.5	36.2	nd	dnq
	101	24.9	36.3	nd	dnq
19	4	28.6	34.9	dnq	2.36 x 103
	21	28.6	34.9	1.70 x 103	2.54 x 105
	35	28.7	35.4	dnq	2.33 x 103
	50	28	36.2	dnq	3.36 x 103
	76	26.7	36.2	2.38 x 102	5.96 x 103
	122	19.1	36.2	dnq	6.19 x 102
20	4	28.5	35.2	dnq	2.29 x 104
	19	28.5	35.2	dnq	5.68 x 104
	41	28.4	35.6	dnq	dnq
	61	28	36.1	nd	nd
	90	27.5	36.2	nd	nd
	121	22.1	36.2	nd	dnq
21	4	28.8	33.6	nd	nd
	11	28.8	33.6	nd	dnq
	20	28.9	34.3	dnq	dnq
	81	27.7	36.2	nd	nd
	121	23.5	36.3	2.46 x 103	1.97 x 106
25	3	29.3	32.3	dnq	2.06 x 104
	10	29.2	32.3	1.04 x 103	2.77 x 105
	16	29.1	33.5	dnq	2.49 x 103
	30	28.6	35.5	5.12 x 102	5.96 x 103
	75	27.7	36	dnq	6.39 x 104
27 day 1	4	28.4	36	7.83 x 104	1.31 x 105
	16	28.4	36	6.25 x 104	9.99 x 104
	31	28.4	36.1	5.62 x 104	1.22 x 105
	61	28.4	36.1	3.49 x 104	1.10 x 105
	102	26.4	36.5	1.49 x 103	1.58 x 104
	152	21.2	36.7	1.74 x 103	6.67 x 103
27 day 2	4	28.4	36	1.76 x 105	5.29 x 106
	16	28.4	36	1.46 x 105	1.65 x 107
	31	28.4	36	1.25 x 104	5.77 x 105
	61	28.1	36.2	1.51 x 104	1.69 x 105
	101	26.3	36.5	9.40 x 103	3.62 x 104
	150	21.5	36.7	2.39 x 103	1.77 x 104
27 day 3	4	28.6	35.5	1.01 x 104	2.77 x 105
	16	28.6	35.5	7.18 x 103	2.38 x 105
	31	28.4	36	1.27 x 103	6.81 x 103
	61	28.2	36.2	4.63 x 102	dnq
	100	25.5	36.5	9.93 x 102	1.23 x 103
	149	20.4	36.6	dnq	6.01 x 102
2011
13 day 1	1	30.1	30.8	nd	nd
	13	28.2	36	nd	nd
	26	27.9	36.1	nd	nd
	51	27.7	36.2	nd	nd
	76	27.4	36.2	nd	nd
	98	24.4	36	nd	nd
13 day 2	12	28.3	35.5	nd	nd
	25	27.8	36	nd	nd
	50	27.5	36	nd	nd
	75	27.2	36.2	nd	nd
19	1	29.6	31.5	nd	6.26 x 102
	10	29.6	31.5	nd	7.28 x 102
	26	29.6	32.2	nd	7.13 x 102
	40	28.6	36	nd	2.20 x 103
	65	26.3	36.4	nd	nd
20	3	29.5	31.3	nd	8.30 x 102
	10	29.4	31.9	nd	nd
	43	28.4	36	nd	nd
	70	26.3	36.4	nd	5.49 x 102
22	2	29.4	31.6	nd	1.48 x 102
	10	29.4	31.6	nd	2.60 x 102
	15	29.3	31.6	nd	7.05 x 101
	25	29.5	34.3	nd	2.13 x 102
23	2	29.8	32.8	nd	nd
	7	29.7	32.8	nd	nd
	16	29.5	33.3	nd	nd
	40	28.4	36.1	nd	nd
	76	26	36.3	nd	nd
	120	18	35.9	nd	nd
24	2	30	34.1	nd	nd
	10	29.7	34.1	nd	nd
	25	29.4	35.8	nd	nd
	40	28.5	36.1	nd	nd
25	2	30.1	30.1	nd	1.05 x103
	11	29.9	31.5	nd	3.20 x102
	21	29.5	34.6	nd	nd
	36	28.1	36	nd	nd
	60	27.6	36.2	nd	nd
	100	24.8	36.6	nd	nd
26	23	27.6	36.1	nd	9.23 x 101
	96	27.3	36.2	nd	1.31 x 102
	118	27.3	36.1	nd	2.04 x 102
29	2	29.4	32.3	nd	1.90 x 102
	15	29.4	32.4	nd	8.19 x 102
	25	29.2	35.5	nd	nd
	40	27.9	36	nd	nd
	50	27.6	36	nd	nd
	100	21	36.5	nd	1.32 x 102
32	2	29	34.3	nd	nd
	10	29	34.3	nd	1.83 x 102
	46	28.1	36.3	nd	nd
	85	25.1	36.8	nd	nd
	101	22.3	36.7	nd	nd

## Sheet: SupplTable2
Supplementary Table 2. Spearman’s rank correlation matrix for the investigated DDAs together with all environmental parameters measured at the time of collection in 2010 (A) and 2011 (B), and subsequently used for SEM model framework assembly. Red shading highlights significant negative correlations, while green shading designates significant positive correlations.
(A) 2010
			het-1 (nifH copies L-1 )	het-2 (nifH copies L-1 )	Depth (m)	Temperature (C)	Potential Temperature (C )	Salinity (PSU)	Sigma-t (kg m-3)	Oxygen(mmolkg-1)	OxygenSaturation (%)	Beam Transmittance (%)	Beam Attenuation(m-1)	Fluorescence (mgm-3)	PAR (m E m-2sec-1)	Chl a (µg L-1)	Turbidity (NTU)	Mean PO4 (mmol L-1)	Mean Si (mmol L-1)	Mean NO2 + NO3 (mmol L-1)	Mean NO2 (mmol L-1)	Mean N*	Surface Irradiance	Corrected Irradiance
Spearman's rho	het-1 nifH copies L-1	Correlation Coefficient	1	0.835**	0.0185176	-0.112346	-0.118623	0.0212041	0.0367642	0.325**	0.325**	0.268*	-0.273	-0.369	0.362**	-0.32	-0.451	-0.114271	-0.331	-0.492	-0.438	-0.0824001	-0.12476	0.383**
		Sig. (2-tailed)		7.51918e-25	0.861693	0.289026	0.262751	0.841871	0.72936	0.00166735	0.00166161	0.0103348	0.00894821	0.000318514	0.000425108	0.00284266	7.31141e-06	0.280793	0.00133988	7.49616e-07	1.38697e-05	0.437452	0.238681	0.000176448
		N	91	91	91	91	91	91	91	91	91	91	91	91	91	85	91	91	91	91	91	91	91	91
	het-2 nifH copies L-1	Correlation Coefficient	,835**	1	-0.0833471	0.124993	0.120436	-0.179301	-0.177038	0.320**	0.294**	0.127673	-0.13744	-0.215	0.358**	-0.136259	-0.344	-0.273	-0.113961	-0.565	-0.409	0.0307833	-0.00905933	0.340**
		Sig. (2-tailed)	7.51918e-25		0.432185	0.237797	0.255477	0.0890203	0.0931952	0.00201714	0.00468703	0.227806	0.193895	0.0405033	0.000491596	0.213702	0.000836021	0.00895375	0.282108	5.27492e-09	5.59782e-05	0.772074	0.93208	0.000970999
		N	91	91	91	91	91	91	91	91	91	91	91	91	91	85	91	91	91	91	91	91	91	91
** Correlation is significant at the 0.01 level (2-tailed).
* Correlation is significant at the 0.05 level (2-tailed).
(B) 2011
					Depth (m)	Temperature (C)	Potential Temperature (C)	Salinity (PSU)	Sigma-t (kg m-3)	Oxygen (mmolkg-1)	Oxygen Saturation (%)	Beam Transmittance (%)	Beam Attenuation (m-1)	Fluorescence (mgm-3)	Corrected PAR (m E m-2sec-1)	Chl a (µg L-1)	Phaeopigments (µg L-1)	Mean PO4 (mmol L-1)	Mean Si (mmol L-1)	Mean NO2 + NO3 (mmol L-1)	Mean NO2 (mmol L-1)	Mean N*
Kendall's tau_b	het-2 nifH copies L-1	Correlation Coefficient			-0.17662	0.216*	0.214*	-0.307	-0.318	0.12838	0.0490178	0.296**	-0.296	-0.038125	0.0809437	0.17861	-0.115387	0.281**	0.393**	-0.0372062	0.0489079	-0.3
		Sig. (2-tailed)			0.0776652	0.0313163	0.0325586	0.00213911	0.00147772	0.19967	0.624361	0.00306256	0.00314016	0.703306	0.418875	0.0970788	0.28507	0.00501708	8.66578e-05	0.741137	0.686839	0.00276722
		N			57	57	57	57	57	57	57	57	57	57	57	49	49	57	57	57	57	57
*. Correlation is significant at the 0.05 level (2-tailed).
**. Correlation is significant at the 0.01 level (2-tailed).

## Sheet: SupplTable3
Suppl. Table 3. Summary of maximum reported Richelia abundances and conditions in the WTNA
Collection Dates	Collection Area	H. membranceus (HM)	H. hauckii (HH)	H. sinensis (HS)	R. clevei (RC)	G. Cylindrus (GC)	het-1 nifH copies L-1	het-2 nifH copies L-1	LAT, LONG	measured hydroconditions: depth (m); Salinity (PSU); Temp (C); Fe (nM); DIN (mM), PO4 (mM); Si (mM)***	Reference
17-29 January 1992*	SW North Atlantic & Carribean Sea	83 cells	153 cells	nd					HM: 22.51N, 72.12W HH: 25.03N, 75.88W	HM: 0- 150 m; nr HH: 0- 150 m; nr	Villareal 1994
1-20 February 2001	WTNA		6.5 x 106 cells m-2						HH: 10.079N, -44.921W	HH: 36.17 (PSU); 25.67 (C); 0.32 (Fe); 35 (SRP); 1.7 (Si); 0.05 (sDIN)	Subramaniam et al. 2008
20April-20May 2003	WTNA						6.2 x 104	1.7 x 107	het-1: stn 37 het-2 stn 31	het-1: 15m; 35.9 (PSU), 27.4 (C); bd (sDIN); bd (sPO4); bd (sSI) het-2: 25m; 35.8 (PSU); 26.8 (C); 0.13 (sDIN); 0.13 (sPO4); 2.4 (sSi)	Foster et al. 2007
21 April 21May 2003	WTNA		1.65 x109cells m-2						12.110N, -56.06 W	34.62 (PSU), 27.42 (C)	Subramaniam et al. 2008
	WTNA	1.89 x 102 cells L-1	7.66 x 105 cells L-1		45.4 cells L-1	nd	1.76 x 105	8.87 x 108	HM: 4.88N; 51.361W HH: 10.28N, 54.50 W RC: 8.292 N; 50.76W het-1: 12.45N, 52.24W het-2: 11.56N, 56.80W	HM: 11m; 36.18 (PSU); 28.23 (C); 3.35 (DIN); 0.24 (PO4); 5.88 (Si) HH: 20m; 32.84 (PSU); 28.75 (C); bd (DIN); 0.04 (PO4); 1.04 (Si) RC: 4m; 34.94 (PSU); 28.62 (C); bd (DIN); 0.06 (PO4); 2.19 (Si) het-1: 4m; 36.01( PSU); 28.43 (C); bd(DIN); 0.27 (PO4); 1.24 (Si) het-2: 4m; 31.9 (PSU); 28.89 (C); 0.03 (DIN); 0.07 (PO4); 10.70 (Si)	this study
18 June-25 July2006	North Atlantic						9.4 x 102	2.2 x 104	het-1: approx 11N, 55W het-2: approx 5N, 45W	het-1: 5m; 30.1 (PSU); 28-1 (C); bd (DIN); bd (PO4); 2.21 (Si) het-2: 5m; 33(PSU); 28.6 (C); 0.15 (DIN); 0.13 (PO4); 5.23 (Si)	Goebel et al. 2010
9 July- 15 August 2001	WTNA		2.37 x 109 cells m-2						32.3 PSU, 28.48 C 10.406N, -56.617 W	nm	Subramaniam et al. 2008
16 Aug-18 Aug1982*, **	North Atlantic	12 cells	17 cells	nd					40.83N, 61. 83W	HM: 0- 130 m; nr HH: 0- 130 m; nr	Villareal 1994
29 Aug-14 Sept1991*	Bahama Islands	218 cells	205 cells	9 cells					HM: 25.71N, 76.93 HH: 24.23N, 74.97W HS: 25.45N, 76.96W	HM: 0-50 m HH: 0-100 m HS: 0-50 m	Villareal 1994
9Sept-6 Oct 2011	WTNA	77.7 cells L-1	34.1 cells L-1	nd	5.24 cells L-1	17.2 cells L-1	nd	2.20 x 103	HM: 9.52N, 50.40W HH: 6.99 N, 44.85W RC: 6.197N, 45.45W GC: 6.99 N, 44.85W het-2: 6.78N, 45.96W	HM:15m; 32.46 (PSU); 29.37 (C); bd (DIN); 0.2 (PO4); 11.69 (Si) HH: 10m; 31.6 (PSU); 29.4 (C); bd (DIN); 0.14 (PO4); 8.34 (Si) RC: 10m; 31.9 (PSU); 29.4 (C); bd (DIN); 0.17 (PO4); 12.28 (Si) GC: 15m; 31.6 (PSU); 29.3 (C); bd (DIN); 0.15 (PO4; 8.45 (Si) het-2: 40 m; 35.96 (PSU); 28.6 (C); bd (DIN); 0.31 (PO4); 1.46 (Si)	this study
20 October 1983*,**	Gulf Stream	30 cells	70 cells	12 cells					25.95N, 79.38W	0-150 m; nr	Villareal 1994
10 October-8 November 1996	Bahama Islands to NE Brazil coast		1.6 x 106 cells L-1						approx 15N, 58W	34 (PSU), bd (sDIN); bd (PO4)	Carpenter et al. 1999
nd; not detected; nr, not reported; nm, not measured
* abundances were reported from net tows as cells without normalization to volume
** indicates data generated from preserved samples
*** s indicates surface dissolved nutrient, e.g. sDIN is the surface Dissolved Inorganic Nitrogen (NO3 + NO2)
